# Supplementary material for: Molecular and Functional Evolution of the Spermatophyte Sesquiterpene Synthases
Source: Int J Mol Sci. 2021 Jun 14;22(12):6348. doi: 10.3390/ijms22126348 (PMC8232007; doi:10.3390/ijms22126348)
Supplement: Supplementary file 1 [file ijms-22-06348-s001.zip]

Archive with 1 entries (1 files):
- ijms-1225872-SI.pdf
